# Supplementary material for: Revealing editing and SNPs of microRNAs in colon tissues by analyzing high-throughput sequencing profiles of small RNAs
Source: BMC Genomics. 2014 Dec 8;15(Suppl 9):S11. doi: 10.1186/1471-2164-15-S9-S11 (PMC4290591; doi:10.1186/1471-2164-15-S9-S11)
Supplement: Additional File 2 — Table S2 -- miRNAs with 3'-A and 3'-U sites that are significant in all of the four libraries used. The miRNA with * and # means sites that were also reported previously in four and three cell lines, respectively, by Burroughs et al., [7]. [file 1471-2164-15-S9-S11-S2.xlsx]

## Sheet: 3'A or U in 4 lib
Table S2. miRNAs with 3'-A and 3'-U sites that are significant in all of the four libraries used.
The miRNA with * and # means sites that were also reported previously in four and three
cell lines, respectively, by Burroughs et al., (2010).
3'-A	3'-A before central loop	3'-U	3'-U before central loop
hsa-mir-101-1#	hsa-let-7a-1	hsa-let-7a-1	hsa-let-7a-3
hsa-mir-101-2#	hsa-let-7a-2	hsa-let-7a-3	hsa-let-7b
hsa-mir-106b#	hsa-let-7a-3	hsa-let-7b	hsa-let-7e#
hsa-mir-126	hsa-let-7b*	hsa-let-7e	hsa-let-7f-1
hsa-mir-127	hsa-let-7c	hsa-let-7f-1	hsa-let-7g
hsa-mir-128-1	hsa-let-7d#	hsa-let-7f-2	hsa-let-7i#
hsa-mir-128-2	hsa-let-7e#	hsa-let-7g	hsa-mir-10b
hsa-mir-130a	hsa-let-7f-1#	hsa-mir-101-1*	hsa-mir-1247
hsa-mir-130b	hsa-let-7f-2#	hsa-mir-101-2*	hsa-mir-134
hsa-mir-133a-1	hsa-let-7g*	hsa-mir-103a-1#	hsa-mir-140#
hsa-mir-133a-2	hsa-let-7i*	hsa-mir-103a-2#	hsa-mir-141
hsa-mir-140	hsa-mir-100	hsa-mir-106b#	hsa-mir-143
hsa-mir-141	hsa-mir-106b#	hsa-mir-107#	hsa-mir-145
hsa-mir-143	hsa-mir-10a	hsa-mir-10a	hsa-mir-146a
hsa-mir-145	hsa-mir-10b	hsa-mir-125b-1	hsa-mir-146b
hsa-mir-146b	hsa-mir-125a	hsa-mir-125b-2	hsa-mir-149
hsa-mir-151a	hsa-mir-125b-1	hsa-mir-126	hsa-mir-150
hsa-mir-152#	hsa-mir-125b-2	hsa-mir-127	hsa-mir-181a-1
hsa-mir-192	hsa-mir-126	hsa-mir-128-2	hsa-mir-181a-2
hsa-mir-197	hsa-mir-1296	hsa-mir-1307	hsa-mir-181b-1
hsa-mir-199a-1	hsa-mir-134	hsa-mir-130b	hsa-mir-181b-2
hsa-mir-199a-2	hsa-mir-143	hsa-mir-132	hsa-mir-181c
hsa-mir-199b	hsa-mir-145	hsa-mir-133a-1	hsa-mir-181d
hsa-mir-200a	hsa-mir-146a	hsa-mir-133a-2	hsa-mir-182
hsa-mir-200b	hsa-mir-146b	hsa-mir-140*	hsa-mir-186
hsa-mir-200c	hsa-mir-150	hsa-mir-143	hsa-mir-192
hsa-mir-203a	hsa-mir-151a	hsa-mir-145	hsa-mir-194-1
hsa-mir-21*	hsa-mir-155	hsa-mir-146b	hsa-mir-194-2
hsa-mir-210*	hsa-mir-17*	hsa-mir-148a#	hsa-mir-196a-1
hsa-mir-214	hsa-mir-181b-1	hsa-mir-148b*	hsa-mir-196a-2
hsa-mir-22#	hsa-mir-181b-2	hsa-mir-151a*	hsa-mir-196b#
hsa-mir-24-1*	hsa-mir-183	hsa-mir-152*	hsa-mir-199a-1
hsa-mir-24-2*	hsa-mir-185*	hsa-mir-17	hsa-mir-199a-2
hsa-mir-25*	hsa-mir-186	hsa-mir-181a-1	hsa-mir-199b
hsa-mir-27a*	hsa-mir-18a#	hsa-mir-181c	hsa-mir-204
hsa-mir-27b	hsa-mir-191*	hsa-mir-192	hsa-mir-218-1
hsa-mir-28*	hsa-mir-194-1	hsa-mir-194-2	hsa-mir-218-2
hsa-mir-29a	hsa-mir-194-2	hsa-mir-199a-1	hsa-mir-26a-1*
hsa-mir-30a	hsa-mir-196a-1	hsa-mir-199a-2	hsa-mir-26a-2*
hsa-mir-30e	hsa-mir-196a-2	hsa-mir-199b	hsa-mir-26b*
hsa-mir-326	hsa-mir-196b	hsa-mir-19b-1	hsa-mir-27b*
hsa-mir-328	hsa-mir-199a-1	hsa-mir-19b-2	hsa-mir-30a
hsa-mir-331	hsa-mir-199a-2	hsa-mir-200a	hsa-mir-30b
hsa-mir-370	hsa-mir-200a	hsa-mir-200b	hsa-mir-30c-1
hsa-mir-375	hsa-mir-200b	hsa-mir-200c	hsa-mir-30c-2
hsa-mir-378a#	hsa-mir-20a*	hsa-mir-203a#	hsa-mir-30d
hsa-mir-381	hsa-mir-21*	hsa-mir-203b#	hsa-mir-30e
hsa-mir-409	hsa-mir-214	hsa-mir-214	hsa-mir-324
hsa-mir-423	hsa-mir-218-1	hsa-mir-22	hsa-mir-345*
hsa-mir-429	hsa-mir-218-2	hsa-mir-221*	hsa-mir-34a
hsa-mir-500a	hsa-mir-26a-1*	hsa-mir-222	hsa-mir-424
hsa-mir-574	hsa-mir-26a-2*	hsa-mir-223	hsa-mir-432
hsa-mir-652	hsa-mir-26b*	hsa-mir-23a	hsa-mir-484#
hsa-mir-654	hsa-mir-28*	hsa-mir-23b	hsa-mir-486
hsa-mir-92a-1*	hsa-mir-29c	hsa-mir-24-1*	hsa-mir-497
hsa-mir-92a-2*	hsa-mir-30b	hsa-mir-24-2*	hsa-mir-532
hsa-mir-92b	hsa-mir-30c-1	hsa-mir-25*	hsa-mir-577#
hsa-mir-95	hsa-mir-30c-2	hsa-mir-26b*	hsa-mir-584
hsa-mir-99b*	hsa-mir-324	hsa-mir-27a*	hsa-mir-708
	hsa-mir-330	hsa-mir-27b*	hsa-mir-769
	hsa-mir-340	hsa-mir-28*	hsa-mir-93
	hsa-mir-345	hsa-mir-301a	hsa-mir-941-2
	hsa-mir-34a	hsa-mir-30a	hsa-mir-941-3
	hsa-mir-361#	hsa-mir-30e	hsa-mir-941-4
	hsa-mir-374a*	hsa-mir-3117	hsa-mir-98
	hsa-mir-374b*	hsa-mir-320a#
	hsa-mir-424	hsa-mir-324#
	hsa-mir-432	hsa-mir-326
	hsa-mir-484	hsa-mir-328
	hsa-mir-486	hsa-mir-331
	hsa-mir-532	hsa-mir-335
	hsa-mir-660	hsa-mir-339
	hsa-mir-708	hsa-mir-342*
	hsa-mir-769	hsa-mir-361
	hsa-mir-93*	hsa-mir-363
	hsa-mir-98*	hsa-mir-378a
	hsa-mir-99a	hsa-mir-421
	hsa-mir-99b*	hsa-mir-423*
	hsa-mir-192	hsa-mir-425
	hsa-mir-215	hsa-mir-429
	hsa-mir-452	hsa-mir-493
		hsa-mir-500a
		hsa-mir-5010
		hsa-mir-542
		hsa-mir-551b
		hsa-mir-574
		hsa-mir-582
		hsa-mir-598
		hsa-mir-652*
		hsa-mir-7-1
		hsa-mir-758
		hsa-mir-92a-1
		hsa-mir-92a-2
		hsa-mir-92b#
		hsa-mir-941-1
		hsa-mir-98
		hsa-mir-99b

## Sheet: Burroughs2010
A-addition-4-cell-line	A-addition-3-cell-line	U-addition-4-cell-line	U-addition-3-cell-line
hsa-let-7b	hsa-let-7d	hsa-miR-101	hsa-let-7e
hsa-let-7g	hsa-let-7e	hsa-miR-140-3p	hsa-let-7i
hsa-let-7i	hsa-let-7f	hsa-miR-148b	hsa-miR-103
hsa-miR-140-5p	hsa-miR-101	hsa-miR-151	hsa-miR-106b
hsa-miR-16	hsa-miR-106b	hsa-miR-152	hsa-miR-107
hsa-miR-17	hsa-miR-148b	hsa-miR-221	hsa-miR-125a
hsa-miR-185	hsa-miR-15b	hsa-miR-24	hsa-miR-140-5p
hsa-miR-191	hsa-miR-152	hsa-miR-25	hsa-miR-148a
hsa-miR-20a	hsa-miR-18a	hsa-miR-26a	hsa-miR-15a
hsa-miR-210	hsa-miR-193b	hsa-miR-26b	hsa-miR-196b
hsa-miR-21	hsa-miR-22	hsa-miR-27a	hsa-miR-203
hsa-miR-24	hsa-miR-222	hsa-miR-27b	hsa-miR-320a
hsa-miR-25	hsa-miR-324-3p	hsa-miR-28-3p	hsa-miR-324-3p
hsa-miR-26a	hsa-miR-339-5p	hsa-miR-342-3p	hsa-miR-484
hsa-miR-26b	hsa-miR-361-5p	hsa-miR-345-5p	hsa-miR-577
hsa-miR-27a	hsa-miR-361-3p	hsa-miR-423-3p	hsa-miR-92b
hsa-miR-28-5p	hsa-miR-378	hsa-miR-425-5p
hsa-miR-28-3p	hsa-miR-744	hsa-miR-652
hsa-miR-374a	hsa-miR-99b
hsa-miR-374b
hsa-miR-92a
hsa-miR-93
hsa-miR-98
hsa-miR-99b
